# Supplementary material for: Sensory Agreement Guides Kinetic Energy Optimization of Arm Movements during Object Manipulation
Source: PLoS Comput Biol. 2016 Apr 1;12(4):e1004861. doi: 10.1371/journal.pcbi.1004861 (PMC4818082; doi:10.1371/journal.pcbi.1004861)
Supplement: S1 Data — (ZIP) [file pcbi.1004861.s002.zip]

Archive with 25 entries (25 files):
- G3/S1.mat
- G3/S2.mat
- G3/S3.mat
- G3/S4.mat
- G3/S5.mat
- G3/S6.mat
- G3/S7.mat
- G3/S8.mat
- readme.txt
- G1/S1.mat
- G1/S2.mat
- G1/S3.mat
- G1/S4.mat
- G1/S5.mat
- G1/S6.mat
- G1/S7.mat
- G1/S8.mat
- G2/S1.mat
- G2/S2.mat
- G2/S3.mat
- G2/S4.mat
- G2/S5.mat
- G2/S6.mat
- G2/S7.mat
- G2/S8.mat
