# Supplementary material for: Sensory Agreement Guides Kinetic Energy Optimization of Arm Movements during Object Manipulation
Source: PLoS Comput Biol. 2016 Apr 1;12(4):e1004861. doi: 10.1371/journal.pcbi.1004861 (PMC4818082; doi:10.1371/journal.pcbi.1004861)
Supplement: S1 Data — (ZIP) [file pcbi.1004861.s002.zip › readme.txt]

Data strucutre: 

column 1 --> Block number
column 2 --> Trial number (the first trial in each block does not count)
column 3 --> Target index
column 4 --> X position
column 5 --> y position
column 6 --> Time
